# Supplementary material for: Mesenchymal stem cells with an enhanced antioxidant capacity integrate as smooth muscle cells in a model of diabetic detrusor underactivity
Source: Clin Transl Med. 2024 Oct 10;14(10):e70052. doi: 10.1002/ctm2.70052 (PMC11467036; doi:10.1002/ctm2.70052)
Supplement: Supplementary file 1 — Supporting information [file CTM2-14-e70052-s002.xlsx]

## Sheet: Table S1A
Table S1. GSEA of transcriptomes between STZ-DUA and sham groups, Related to Figure 1
(A) Genesets defining in comparison of transcriptomes between STZ-DUA and sham groups
The 10 top-scoring genesets enriched in the STZ-DUA group and the 10 top-scoring genesets enriched in the sham group are listed in upper and lower tables, respectively, based on GSEA of transcriptome. The genesets are listed according to normalized enrichment score (NES). GSEA, geneset enrichment analysis; ES, enrichment score; NOM p-val, nominal p-value; FDR, false discovery rate.
	GS (Standard name)_KEGG	GS (System#)	SIZE	ES	NES	NOM p-val	FDR q-val
1	Ribosome	M189	84	0.787909	3.11768	0	0
2	Metabolism of xenobiotics by cytochrome p450	M16794	49	0.68355	2.46339	0	0
3	Drug metabolism cytochrome p450	M9257	51	0.64096	2.32728	0	0
4	Glutathione metabolism	M1840	50	0.632395	2.29108	0	0
5	Oxidative phosphorylation	M19540	108	0.520736	2.16296	0	0
6	Graft versus host disease	M13519	16	0.747989	2.06203	0	0.000500948
7	Systemic lupus erythematosus	M4741	61	0.558389	2.05076	0	0.000429384
8	Steroid biosynthesis	M5872	17	0.715966	2.0265	0.00155039	0.000505556
9	Complement and coagulation cascades	M16894	66	0.535588	2.0236	0	0.000449383
10	Type i diabetes mellitus	M12617	22	0.658168	1.96357	0	0.00141485
	GS (Standard name)_KEGG	GS (System#)	SIZE	ES	NES	NOM p-val	FDR q-val
1	Dilated cardiomyopathy	M835	81	-0.520455	-2.44267	0	0
2	Hypertrophic cardiomyopathy hcm	M8728	76	-0.460644	-2.07072	0	0.00325877
3	Vascular smooth muscle contraction	M9387	106	-0.412262	-1.97705	0	0.0110528
4	Arrhythmogenic right ventricular cardiomyopathy arvc	M16376	64	-0.427541	-1.89217	0.00784314	0.019012
5	Calcium signaling pathway	M2890	169	-0.351347	-1.81606	0	0.0316754
6	Focal adhesion	M7253	177	-0.331712	-1.71979	0	0.0556675
7	Long term potentiation	M3115	65	-0.353082	-1.55305	0.00383142	0.160485
8	Melanoma	M15798	68	-0.344118	-1.53395	0.015625	0.162762
9	Taste transduction	M5785	28	-0.405114	-1.42778	0.0563798	0.280838
10	Glycosaminoglycan biosynthesis chondroitin sulfate	M19166	20	-0.425205	-1.4124	0.0712329	0.278577

## Sheet: Table S1B
Table S1. GSEA of transcriptomes between STZ-DUA and sham groups, Related to Figure 1
(B) Genesets defining in comparison of transcriptomes between STZ-DUA and sham groups
The 10 top-scoring gene ratio in the cluster-3 genes, respectively, based on KEGG pathway analysis of transcriptome. The genesets are listed according to gene ratio. NOM p-val, nominal p-value; FDR, false discovery rate.
	GS (Standard name)_KEGG	GS (System#)	SIZE	Gene Ratio	NOM p-val	FDR q-val
1	Metabolic pathways	M189	26	0.198473	0.000460847	0.0175122
2	Fluid shear stress and atherosclerosis	M16794	7	0.0534351	0.00128411	0.0390369
3	Drug metabolism-other enzymes	M9257	7	0.0534351	0.000113003	0.0171765
4	Chemical carcinogenesis-reactive oxygen species	M1840	7	0.0534351	0.0109657	0.151683
5	Metabolism of xenobiotics by cytochrome P450	M19540	6	0.0458015	0.000342262	0.0173413
6	Glutathione metabolism	M13519	6	0.0458015	0.000248802	0.0173413
7	Platinum drug resistance	M4741	5	0.0381679	0.00433673	0.0823978
8	Drug metabolism-cytochrome P450	M5872	5	0.0381679	0.00272752	0.0685657
9	Chemical carcinogenesis - DNA adducts	M16894	5	0.0381679	0.00315763	0.0685657
10	Bile secretion	M12617	5	0.0381679	0.00673796	0.113797

## Sheet: Table S2
Table S2. Identification of features for the STZ-DUA, Related to Figure S2
Leading-edge genes characterizing the STZ-DUA group
List of leading-edge genes enriched in comparison of transcriptomes between STZ-DUA and M-MSC groups in GSEA using a different source of geneset libraries.
Geneset #	Source of geneset libraries	Leading-edge genes enriched in the STZ-DUA
GS1	Th2 cytokines MUC5AC maintenance normal airway epithelium	Scgb1a1, Gcnt3, Clca1, Foxj1
GS2	Th2 cytokines induced mocous metaplasia in asthma	Scgb1a1, Gcnt3, Clca1, Foxj1
GS3	Development neurogenesis in general	Shh, Ptprz1, Adora1, Mbp, Wnt4
GS4	Cell adhesion cell junctions	Pkp2, Atp1b1, Tjp3, Tjp2
GS5	Regulation of metal ion transport	Gstm1, Calcb, Gsto1, Vdr, Stk39, Adrb1, Atp1b1, Ptgs2, Cx3cl1, Tspan13, Fxyd3, Adora1, Pkp2
GS6	Signal transduction CREM pathway	Csf2, Vdr, Cyp51a1, Rab27a, Adrb1
GS7	Response to drug	Cd86, Nqo1, Gstm1, Csf2, Bdnf, Asns, Slc7a11, Mlh1, Slc6a20, Ptgs2, Adh7, Il1a, Gclc, Shh, Gsta3, Dpyd, Slc25a10, Mbp, Aldoa, Slc25a24
GS8	Response to toxic substance	Nqo1, Gstm1, Csf2, Gsto1, Asns, Slc7a11, Mlh1, Ptgs2, Adh7, Shh, Gsta3, Selenow, Mbp, Aldoa
GS9	Response to organic substance	Cd86, Grb7, Calcb, Rpl3, Csf2, Stk39, Slc7a11, Ptgs2, Adh7, Cx3cl1, Shh, Mbp, Ctsg, Ggt1, Fads1, Wnt4, Polg, Nqo1, Gstm1, Pmm1, Galnt3, Bdnf, Gsto1, Vdr, Idh1, Defa5, Asns, Ppbp, Mlh1, Mapk12, Il1a, Gclc, Mapkapk3, Dpyd, Cd24, Aldoa, Fgfr3, Il17c, Tjp2
GS10	Cellular response to chemical stimulus	Cd86, Grb7, Calcb, Rpl3, Csf2, Stk39, Slc7a11, Ptgs2, Cx3cl1, Shh, Rps19, Clca1, Ctsg, Ggt1, Wnt4, Polg, Slc25a24, Nqo1, Gstm1, Pmm1, Galnt3, Bdnf, Gsto1, Vdr, Defa5, Asns, Foxj1, Ppbp, Mlh1, Syt8, Mapk12, Il1a, Sult1b1, Gclc, Gsta3, Selenow, Fgfr3, Il17c, Tjp2
GS11	Aging	Cd86, Nqo1, Gstm1, Calcb, Bdnf, Vdr, Adrb1, Ptgs2, Cx3cl1, Gclc, Gsta3, Dpyd, Mbp, Ggt1, Fads1, Polg
GS12	Glutathione metabolism	Gclc, Gstm1, Gsta3, Gsto1, Ggt1
GS13	Response to hypoxia and oxidative stress	Gclc, Gstm1, Gsta3, Gsto1, Ggt1, Ptgs2, Mapk12
GS14	Inflammation innate inflammatory response	Ptgs2, Ikbke, Mapk12
GS15	TNF-α & IL-1β mediated contraction secretion inflammatory factors normal asthmatic airway smooth muscle	Csf2, Ptgs2
GS16	Interleukins induced inflammatory response in asthmatic airway fibroblasts	Il1a, Csf3, Csf2, Ptgs2
GS17	Response to external stimulus	Cd86, Grb7, Calcb, Csf2, Adrb1, Lyzl1, Oma1, Ptgs2, Adh7, Cx3cl1, Shh, Rps19, Adora1, Ctsg, Ggt1, Ikbke, Fads1, Wnt4, Nqo1, Adsl, Bdnf, Vdr, Defa5, Asns, Sema4g, Ppbp, Mlh1, Dnajc15, Il1a, Gclc, Mapkapk3, Gsta3, Dpyd, Cd24, Aldoa
GS18	Response to lipid	Cd86, Nqo1, Csf3, Csf2, Bdnf, Vdr, Idh1, Defa5, Foxj1, Adrb1, Ppbp, Ptgs2, Il1a, Shh, Mapkapk3, Dpyd, Scgb1a1, Mbp, Ctsg, Aldoa, Ggt1, Fads1, Wnt4
GS19	Response to bacterium	Cd86, Csf2, Defa5, Lyzl1, Ppbp, Mlh1, Ptgs2, Adh7, Il1a, Mapkapk3, Rps19, Ctsg, Cd24, Aldoa, Ggt1
GS20	Response to molecule of bacterial origin	Cd86, Il1a, Csf2, Mapkapk3, Defa5, Ctsg, Ppbp, Cd24, Aldoa, Ggt1, Ptgs2

## Sheet: Table S3
Table S3. Identification of features for the engrafted PFO-MSCs, Related to Figure S14
Leading-edge genes characterizing the engrafted PFO-MSCs group
List of leading-edge genes enriched in the engrafted PFO-MSCs group in GSEA using a different source of geneset libraries.
Geneset #	Source of geneset libraries	Leading-edge genes enriched in the engrafted PFO-MSCs group
M13253	Skeletal muscle organ development	SVIL, CDK5, HLX, VRK3, RHOA
M40421	Detection of muscle stretch	NFKBIA, EDN1, FOS, NFKB1
M18460	Skeletal muscle development	NR4A1, MAFF, FOS, ATF3
M12472	Positive regulation of smooth muscle cell proliferation	IL6, EDN1, PTGS2, THBS1
M22751	Skeletal muscle cell proliferation	HGF, FOS
M5932	Inflammatory response	NR4A1, IL6, CCL7, CSF1, ZC3H12A, FOS, PTGS2, THBS1, NFKB1, EPHA2
M19939	Positive regulation of cell migration	EDN1, CCL7, CSF1, PLAU, HGF, SNAI1, NEDD9, THBS1, RHOA, EPHA2, MYLK
M6281	Cell migration	SPATA13, SNAI1, NEDD9, THBS1, MET, RHOA, EPHA2, FGFR1

## Sheet: Table S4
Table S4. The putative biomarkers characterizing the engrafted PFO-MSCs in the diabetic DUA, Related to Figure 4
Quantitative PCR analysis of biomarkers for the engrafted PFO-MSCs.
Fold changes and p-values of quantitative PCR (qPCR) analyses are presented based on the expression of each gene presented as delta Ct (dCt) value or percentage of GAPDH. The bubble pot results are shown in Figure 4A.
qPCR	1/dCt		% of GAPDH		Category
	Fold change	p value	Fold change	p value
MET	10.3692	0.00688097	13.3544	0.0363	Myogenesis
RHOA	43.3974	0.000254577	27.2997	0.0001
PAX7	6.46416	0.000492339	4.02948	0.0002
MYOD1	13.9044	0.0225829	5.00744	0.0025
HGF	72.2122	0.00950589	50.9531	0.0166
DESMIN	13.8996	0.0226305	6.15799	0.0061
VIMENTIN	43.0322	0.000367594	32.1322	0.0001
aSMA	104.254	0.000168515	65.5801	0.0001
FOS	439.735	0.00322438	52.7096	0.0001
CD34	77.8368	0.0794328	8.13898	0.0001
CALD1	4.608	0.0213526	4.21042	0.0182
CDK5	1.90212	0.0501187	2.7405	0.3006
SVIL	130.355	0.00203241	77.4413	0.0022
HLX	4.10213	0.000636089	3.78986	0.0151
VRK3	14.0618	0.00653553	10.3286	0.2588
ATF3	86.1215	0.0332797	13.2854	0.0011
MAFF	0.133348	0.0752564	0.0900934	0.083
EDN1	6.47666	9.59997e-06	4.59956	0.0001
PD-L1	91.4256	0.0157187	37.2477	0.0001	Immunomodulation
PD1	263.511	0.0444482	8.20031	0.0001
NFkB	6.03541	0.000787697	5.30965	0.0283
IL6	4.55655	0.000635045	2.66812	0.0103
PTGS2	8.48295	0.00098512	7.26546	0.0049
PTGES2	4.82317	0.000939462	3.56301	0.0103
CCL7	0.346811	0.533441	0.842763	0.0011
ZC3H12A	4.00136	0.0227777	7.0245	0.0394
MUC1	6.02137	0.00972152	7.78851	0.0025
IDO1	3.90246	0.00411214	3.24662	0.0022
NOS2	366.264	0.163383	5.86214	0.0001
EPHA2	38.1162	0.0137288	18.3882	0.0008
THBS1	2.27445	0.122817	1.40162	0.076
NR4A1	17.4586	0.0170707	10.8693	0.0182
FGFR1	8.96022	0.0687137	5.68585	0.0039	Engraftment
PLAU	8.6439	0.000342362	4.98363	0.0005
CSF1	6.34418	0.0163133	3.79174	0.3964
MYLK	0.154501	0.0563929	0.115737	0.0007
SNAI1	11.0071	0.0959143	5.31088	0.0571
NEDD9	8.26159	0.0154682	5.32901	0.0013
SPATA13	13.9058	0.00426062	17.7349	0.0163

## Sheet: Table S5
Table S5. Oligonucleotides, Related to STAR Methods
Primer sequences for qPCR assay
Primer name	Sequence (5'-3')
Rat Gclc_F	GAGTGCTGCATCGCCATTT
Rat Gclc_R	CACTCCCCAGCGACAATCA
Rat Gclm_F	ACCGGGAACCTGCTCAACTG
Rat Gclm_R	GGCTGATTTGGGAGCTCCAT
Rat Ggt1_F	GGCAAGAGCCCTGGACAAA
Rat Ggt1_R	CGCACAAAGCAGGTGTCTTC
Rat Nqo1_F	TGGCATTCTGCGCTTCTGT
Rat Nqo1_R	GGTGTGGCCAATGCTGTACA
Rat Gsta1_F	TGGCCAGGCTAAGGAATGAT
Rat Gsta1_R	TGGTCTGCACCAGCTTCATC
Rat Gsta3_F	AAGCTGAGCAGGGCTGATGT
Rat Gsta3_R	CAATGCCTGGGTCCATCTCT
Rat Gstm1_F	GCCTGGACTTCCCCAATCTG
Rat Gstm1_R	GGGCAAGGTAGCGCATTATG
Rat Gpx2_F	GGCCTCGCTCTGAGGAACA
Rat Gpx2_R	GAAAGCGGCACTGCAACTC
Rat Fam3d_F	TGACCCAGGGACCAAAATGA
Rat Fam3d_R	GAACTCCCCAGGTTGGTGAA
Rat Cxcl1_F	GCTGTCAGTGCCTGCAGACA
Rat Cxcl1_R	GCGGCATCACCTTCAAACTC
Rat Mapk14_F	GGCTGTCGACCTGCTGGAA
Rat Mapk14_R	TGGGCTGCTGTGATCCTCTT
Rat Gkn_F	GCCATGCCCTCCCTTCAG
Rat Gkn_R	TCGGGCCCTTTACCCTTT
Rat Csf2_F	GCAGACCCGCCTGAAGCTAT
Rat Csf2_R	GGAGGGCAGTTCGTCTGGTA
Rat Bmyc_F	GCAACCGCGACCTGGACTA
Rat Bmyc_R	CCTCATCGTCGCACATGAAG
Rat Pla2r1_F	AGCAGCACTGGCGTTGACA
Rat Pla2r1_R	GCACCGCCATTCTGCTTGT
Rat Nox1_F	AACCCCCTGAGTCTTGGAAGTG
Rat Nox1_R	GCGATAAAAGCGAAGGATCCT
Rat Nox2_F	AAAGGAGTGCCCAGTACCAAAG
Rat Nox2_R	ACCTCTCGCAAAGGTACAGGAA
Rat Nox3_F	CGCCCGGACAGTACATCTTT
Rat Nox3_R	GGGAGCAGACGTGAGAGTGAA
Rat Nox4_F	TCAACTGCAGCCTGATCCTTT
Rat Nox4_R	CCTGCTAGGGACCTTCTGTGA
Rat Noxa1_F	GCTGGAGGGACACCGAGAT
Rat Noxa1_R	AGGCAGGGCTTCCACACA
Rat Noxo1_F	CCAACTCGCCCCTGTATGA
Rat Noxo1_R	GGGAACTTGGGTCCGTTGTT
Rat Nos1_F	CAGAGGACTGACGGCAAACA
Rat Nos1_R	CCCCCAAGGTAGAGCCATCT
Rat Nos1ap_F	AGGTGGCCTGGAGCTCATC
Rat Nos1ap_R	GCTCCTCGCTTTCGTCTGTGT
Rat Nos2_F	CTGTGCTAATGCGGAAGGTCAT
Rat Nos2_R	CGCTTCCGACTTTCCTGTCT
Rat Nos3_F	CACAGGCATCACCAGGAAGAAG
Rat Nos3_R	GGCCAGTCTCAGAGCCATACA
Rat Nosip_F	GGGTCCCCTAGGCAAGGA
Rat Nosip_R	CCAGCTTGGTGGCCTTTG
Rat Nostrin_F	AAATCCGCAGCAGATCTCCAT
Rat Nostrin_R	TCGAGCGACTTCCTCTTCTTCT
Human MET_F	CAGGACTTGAAGCCAAGGGT
Human MET_R	TCCTGCAACAACAGCCAAAC
Human RHOA_F	ACGCCTGAGGCAATTAGACA
Human RHOA_R	TGAGTGCCACCCATGAGAAC
Human PAX7_F	AACCACATGAACCCGGTCAG
Human PAX7_R	CTCCTGGCTTGATGGAGTCG
Human MYOD1_F	CCAGAGCTGAACCTTGAGGG
Human MYOD1_R	ACCTGCTACATTTGGGACCG
Human HGF_F	TGTGGATGCTATGACTGTTTGTC
Human HGF_R	AGTCATAACCACAGTGTTCCCT
Human DESMIN_F	TCCAGACCTACTCTGCCCTC
Human DESMIN_R	TGGCAGAGGGTCTCTGTCTT
Human VIMENTIN_F	GCAGTTTTTCAGGAGCGCAA
Human VIMENTIN_R	AGTTGGTTGGATACTTGCTGG
Human aSMA_F	AAATGAACGTTTCCGCTGCC
Human aSMA_R	TACATAGTGGTGCCCCCTGA
Human FOS_F	GGCCTGGGTCTGTGTCTCTT
Human FOS_R	ATCCAGCACCAGGTTAATTCCA
Human CD34_F	TCAAAGGACAATGTGTTTTCTGGT
Human CD34_R	ACTCTTCTGTGGCTCCTCTTC
Human CALD1_F	GAGTCCTCCAGTGTCTTGGC
Human CALD1_R	GCCCTGGTTAGCTCTTCTGG
Human CDK5_F	GAGCAGTGGCCCTCTATGAC
Human CDK5_R	CGCTGGACAGGGTTACACTT
Human SVIL_F	TGTTGAATTAGCTCTGCCACCA
Human SVIL_R	GCACCGGAAGCAGTACTCAG
Human HLX_F	ATGTTGGCGACTTGGTAGGG
Human HLX_R	GGACACTGAGACTCCCCTCT
Human VRK3_F	CCTGCCACTGGTTTCAGGAT
Human VRK3_R	GCTAGGACACTGGCTGAAGG
Human ATF3_F	TCCATGGGCAGTATGATGGC
Human ATF3_R	GGCTCTTCCAGCCTAGACAC
Human MAFF_F	CAGTCTGGAGTGGGGTCCTA
Human MAFF_R	CTGGGCTTCCCAGGAGAATG
Human EDN1_F	TTGCCTCCCCAAACTCTTCC
Human EDN1_R	AGACCAGACTTCTACGAGGC
Human PD-L1_F	GGCTTCCTGGAGGTTTCGAG
Human PD-L1_R	TGTGGCAAAGCCAAGGTACT
Human PD1_F	CCTGCAGGCCTAGAGAAGTT
Human PD1_R	GCCTGGGCATGTGTAAAGGT
Human NFkB_F	CATCTGGGGATGAGGTTGCT
Human NFkB_R	GTGGCGACCGTGATACCTTT
Human IL6_F	TGCAATAACCACCCCTGACC
Human IL6_R	AGCTGCGCAGAATGAGATGA
Human PTGS2_F	GAGGGATCTGTGGATGCTTCG
Human PTGS2_R	AAAACCCACAGTGCTTGACAC
Human PTGES2_F	TCATTCTGCCCCTTGTCCAC
Human PTGES2_R	CGTCCCTAACATCCCTGAGC
Human CCL7_F	GTCCCCGGGAAGCTGTAATC
Human CCL7_R	GTCCTGGACCCACTTCTGTG
Human ZC3H12A_F	AATAACCCACCTTCTGCCCC
Human ZC3H12A_R	GGAAGGGCGAGATGACTCTG
Human MUC1_F	CAGGTTCTTCAGGGCCAGAG
Human MUC1_R	TGTCCGAGAAATTGGTGGGG
Human IDO1_F	TGTAACCCAACAAGAGCACATT
Human IDO1_R	TGTGGCTCTGTTACAATGGGT
Human NOS2_F	TCCCCCAGCCTCAAGTCTTA
Human NOS2_R	GAGGCTCCGATCAATCCAGG
Human EPHA2_F	GCCAAACCCTTGCTTTCCTG
Human EPHA2_R	GTTTGACACCCTCTGTCCCC
Human THBS1_F	GCTGTGAATGGTCCCACCTC
Human THBS1_R	GCACTGCAAAGGGCTTATGAC
Human NR4A1_F	GGTGACCCCACGATTTGTCT
Human NR4A1_R	GGCTTATTTACAGCACGGCG
Human FGFR1_F	GCATTTGCTTTGAGACCGCA
Human FGFR1_R	TGCTTCAAGGTAGGGCCAAG
Human PLAU_F	CTGTGTGGACTGTGATGCCA
Human PLAU_R	CAGTGCTGGTCACAGGTCAT
Human CSF1_F	CCCGTGACTTTCCCTTCCTG
Human CSF1_R	CTGCCCTTCCCTAAGCTGTC
Human MYLK_F	AGTTGTGAGAAACCCAATTCTCC
Human MYLK_R	GCAACAACTGCCACCAACAT
Human SNAI1_F	AGCCCAGGCAGCTATTTCAG
Human SNAI1_R	CTGGGAGACACATCGGTCAG
Human NEDD9_F	TCATGTGGGAAGAGGGTTGC
Human NEDD9_R	GCGTAGATCAATCAAGTCAGCC
Human SPATA13_F	GCAAGGCTTTGGGCAACATT
Human SPATA13_R	TGGCTGTCAACAGCAAATTCC
Human UBE2B_F	TTGGCAAATTCTGAGGTAAGTGT
Human UBE2B_R	GCATCTTTTTGGGAGCCACG
Human PTEN_F	CTGGATGACCTTTGACATACAGT
Human PTEN_R	TGCCAACTTTGGTTTAATGCAC
Human KAT5_F	CAAGAGGGGGAAGTGGTGAC
Human KAT5_R	AGAGTGCTTTGTGGGAGCTG
Human EI24_F	GGAGGAAAGACCTCACAGCC
Human EI24_R	TCCCCATAGTTGGGGGACTT
Human HELLS_F	TCTTGGATACAGGCTGATGTGT
Human HELLS_R	ACCTAAAGCCCATGAACTGC
Human KLHL9_F	ACATATGTGCAGGCATTTGTCA
Human KLHL9_R	AGGAGTCTTTGGAAGGTGGAT
Human ANAPC16_F	TGCAGCATAGGCACTGTGTTA
Human ANAPC16_R	AGATCACTTCAGTTTCCAAGGTC
Human KIF14_F	GGCAAGTAGCACTTTGCCTGT
Human KIF14_R	TCAAAGAAGTGCACCTCCCG

## Sheet: Source Dataset
Source datasets

## Sheet: Figure 1C
Sourece data, Related to Figure 1C
Processes	-log10 (p-value)	Network objects from active data
Protein folding and maturation_POMC processing	20.3146	PC1, beta-Endorphin extracellular region, DA-alphaMSH, gamma-MSH, alpha-MSH, gamma2-MSH, ACTH 1-17, proACTH, N-POC, POMC, N-POMC, gamma-LPH, beta-MSH, gamma3-MSH, beta-LPH, CLIP, ACTH
The role of KEAP1/NRF2 pathway in skin sensitization	6.42989	NRF2, TXNRD1, Ubiquitin, IL-18, TNF-R2, Caspase-1, NQO1, Thioredoxin
Oxidative stress_Role of Sirtuin1 and PGC1-alpha in activation of antioxidant defense system	6.1288	GSHR, NRF2, GCL cat, SOD2, Gsta1 (rodent), TXNRD1, SLC7A11, NQO1, Thioredoxin, UCP2
Chemokines in inflammation in adipose tissue and liver in obesity, type 2 diabetes and metabolic syndrome X	6.02009	EMR1, MANR, CD163, CD68, TLR2, ITGAM, CD14, CX3CL1, CD8
Transcription_HIF-1 targets	5.89207	G3P2, ENO1, c-Myc, Transferrin, ALDOA, F263, Endothelin-1, NOXA, GLUT1, Ceruloplasmin, Adrenomedullin, MMP-9
Role of inflammasome in macrophages, adipocytes and pancreatic beta cells in type 2 diabetes	5.75696	NRF2, IL1RN, Cathepsin B, IL-18, Caspase-1, Thioredoxin
Immune response_Antigen presentation by MHC class I: cross-presentation	5.69833	Fc gamma RII alpha, gp91-phox, DAP12, MANR, p47-phox, LLIR, Cathepsin B, TLR2, CLEC12A, Fc epsilon RI gamma, Cathepsin S, CD8
NRF2 regulation of oxidative stress response	5.56982	NRF2, GSTA3, GCL cat, TXNRD1, Ubiquitin, CRM1, SLC7A11, NQO1, Thioredoxin
Development_Transcription regulation of granulocyte development	5.26864	gp91-phox, AML1 (RUNX1), c-Myc, SOCS3, p47-phox, LRG, Lysozyme
Vascular endothelial cell damage in SLE	4.99768	AML1 (RUNX1), IL1RN, IL-18, Endothelin-1, Caspase-1, PD-L1, IL-10, C5aR, Tissue factor

## Sheet: Figure 1D
Sourece data, Related to Figure 1D
Gene set_KEGG	NES	-Log2 (FDR)
Ribosome	3.11768	10.9631
Metabolism of xenobiotics by CYP450	2.46339	10.9631
Drug metabolism CYP450	2.32728	10.9631
Glutathione metabolism	2.29108	10.9631
Oxidative phosphorylation	2.16296	10.9631
Graft versus host disease	2.06203	10.9631
Systemic lupus erythematosus	2.05076	11.1854
Steroid biosynthesis	2.0265	10.9498
Complement and coagulation cascades	2.0236	11.1198
Type i diabetes mellitus	1.96357	9.46513
Glycosaminoglycan biosynthesis chondroitin sulfate	-1.4124	1.84385
Taste transduction	-1.42778	1.83219
Melanoma	-1.53395	2.61917
Long term potentiation	-1.55305	2.63949
Focal adhesion	-1.71979	4.16702
Calcium signaling pathway	-1.81606	4.98049
Arrhythmogenic right ventricular cardiomyopathy arvc	-1.89217	5.71694
Vascular smooth muscle contraction	-1.97705	6.49945
Hypertrophic cardiomyopathy hcm	-2.07072	8.26146
Dilated cardiomyopathy	-2.44267	8.26146

## Sheet: Figure 1E
Sourece data, Related to Figure 1E
group	Sham	Sham	Sham	STZ	STZ	STZ	PVPC	PVPC	PVPC
sample	Sham1	Sham2	Sham3	STZ1	STZ2	STZ3	PVPC1	PVPC2	PVPC3
Abcc4	2.28872	3.28197	3.2162	3.98733	3.72847	3.79994	3.65931	3.23056	3.7454
Abcg4	5.70102	6.06806	5.77708	4.77843	5.05897	5.03765	5.14555	4.9477	5.16254
Abhd8	4.51903	4.55594	4.34751	3.96708	3.91614	3.73183	3.64727	3.73751	3.9038
Ace	2.46436	4.3191	4.77445	5.13643	5.4482	5.36075	5.26554	5.53292	5.63945
Acsbg1	5.84167	5.97695	5.09733	4.07125	4.19339	3.65842	3.6334	3.84253	4.57462
Acss3	0.00356695	2.25761	2.28115	2.87835	2.92766	2.83648	2.62134	3.05258	3.07219
Acta2	12.3509	12.2519	12.292	11.3861	11.5205	11.9038	11.9914	11.6437	11.4268
Adam19	3.98127	4.27563	3.96454	3.27033	3.70442	3.74557	4.42084	4.44394	3.88318
Adamts1	5.17094	5.90616	5.68023	6.71596	6.46336	6.55447	6.16413	6.64236	6.16137
Adarb1	4.36673	4.24502	4.23196	3.53906	3.9238	3.25457	3.53559	3.81095	3.87025
Adcy4	3.37898	2.87806	3.15868	2.55664	2.5718	2.17501	2.8113	2.45688	2.3448
Adgre1	3.65012	4.39989	4.35635	5.56541	5.13201	5.65569	5.80007	6.53391	6.22534
Adh1	0.00814369	5.52207	5.58737	6.89664	6.81286	6.65242	6.63175	6.91171	7.04996
Adm	2.41403	3.66276	3.58839	4.5073	4.67147	4.93867	4.53437	4.85184	5.01744
Aebp1	7.10922	7.8055	7.48367	6.37691	6.8412	6.59608	6.87562	6.91609	6.75055
Afmid	0.00356866	2.53154	2.29467	3.10679	3.00475	2.96758	2.6541	2.59749	2.8394
Ago2	1.66174	3.79763	3.50903	3.74642	3.55531	3.40012	4.19787	4.23428	4.21642
Agr2	0.00327994	1.84509	2.48004	3.06329	3.03891	3.40797	2.2305	2.19317	1.61195
Agtr1a	0.00512248	3.34882	3.35521	3.07739	3.49933	3.60678	3.90136	4.24766	4.03136
Aif1	5.62377	5.83675	6.07446	6.6963	6.51419	7.08691	6.83804	7.37172	7.32921
Alas2	6.49555	3.73219	4.71892	2.86718	2.71782	3.26913	3.69976	4.04068	4.16876
Aldoa	9.63212	9.6396	9.7159	10.1247	10.131	10.6045	9.98773	9.86225	9.99603
Alox5ap	4.11907	5.16441	5.30837	5.6979	5.67492	6.14202	6.61808	6.68496	6.37428
Ampd3	0.00586544	3.40826	3.76882	4.59459	4.20956	4.34909	4.42483	4.21356	3.98541
Antxr1	5.70525	6.38226	6.19732	5.3294	5.23709	5.24751	5.47228	5.80338	5.40103
Anxa1	6.57993	7.9894	8.26587	9.20456	8.45024	9.23952	8.9924	8.83503	8.49925
Anxa3	3.99365	5.53284	5.96011	6.38753	6.2435	6.53397	6.25838	6.39609	6.98665
Anxa8	7.32526	6.85595	7.04984	8.16873	7.50298	8.03176	7.88685	6.8551	7.64603
Aoah	0.00586186	2.33661	2.72669	3.55105	3.75551	4.36603	4.32943	4.98908	5.06499
Ap1s3	4.03515	5.17684	5.15437	5.96308	5.66564	5.94923	5.37636	5.11609	5.71712
Apobec1	3.30773	3.57384	3.79346	4.21155	4.38439	4.48488	4.11863	4.68088	5.06093
Apobec2	4.03533	3.35194	3.41503	2.70413	2.63161	2.66508	2.69199	2.98745	3.60151
Apobec3b	2.29594	3.24556	3.16147	3.87121	3.77662	3.84054	3.90484	3.44589	3.47011
Apoe	12.0814	11.2319	10.9854	11.3501	11.8763	11.5785	12.4317	12.2053	12.3459
Aqp3	8.1922	8.01302	8.11723	8.77056	9.14385	8.87024	8.83305	7.95018	8.58864
Areg	0.00337901	1.4849	1.93777	2.59183	3.07747	2.79703	3.32006	2.80703	2.48656
Arg1	0.00746655	4.20406	3.18518	5.88749	5.14025	5.92136	5.42946	6.59908	5.71833
Arhgap30	0.00458042	2.96953	3.02484	2.87716	3.1042	3.19524	3.54629	4.00963	3.70958
Arhgap9	3.58542	3.27697	3.19974	3.42744	3.27613	3.64474	4.04697	4.32672	4.00166
Arhgef25	6.10237	5.89091	5.59165	4.73434	5.1697	4.83496	4.96505	4.99703	5.21436
Arhgef39	3.82388	3.68125	3.73998	2.91541	3.05726	3.23401	3.33363	3.16197	3.30671
Arpc1b	7.88881	8.28852	8.33253	8.70951	8.68407	8.90587	8.83211	8.94463	8.86024
Arpc3	6.32119	7.35772	7.4149	7.73393	7.80148	8.07308	7.91161	8.05559	7.89011
Arrdc1	4.46018	5.06453	5.29311	6.49315	5.95288	6.3484	5.95501	5.67272	5.90409
Arsi	0.00494498	3.6474	4.2859	2.77609	3.47006	2.8112	3.79694	3.62177	3.59096
Atp13a2	0.0976311	3.6197	3.56002	4.44878	4.36589	4.92356	4.59186	5.18221	5.27389
Atp1a1	7.0854	7.52421	7.64498	8.09992	7.97884	8.06805	7.89252	7.60046	7.79575
Atp1a2	2.1624	2.58276	2.23956	1.31571	1.45029	1.43776	1.48588	1.86787	1.75337
Atp1b1	5.40972	5.45204	5.62796	7.14442	7.00703	7.2549	7.24509	6.33318	6.19395
Atp2b4	5.87833	6.32027	6.26963	5.05095	5.21814	4.89809	5.22888	5.08673	5.43794
Atp6v1f	6.18466	7.02378	6.99813	7.37916	7.30959	7.55019	7.38198	7.32624	7.45736
Aurka	2.95255	2.74803	2.60656	1.9164	2.18483	2.21903	2.90068	2.63666	1.97631
Avpr1a	0.00536426	4.09682	3.80227	3.47787	3.48087	3.41555	4.02697	4.10553	4.0349
B3gnt7	2.87465	2.04545	2.76733	2.4952	2.30607	2.55992	2.87303	3.49948	3.7313
Baiap2l1	3.22772	3.43682	3.77822	4.15367	4.01198	4.24216	4.11454	3.46972	3.92675
Bckdhb	4.25165	5.36371	5.27448	5.99847	5.96713	5.87507	5.73713	5.43535	5.59807
Bdkrb2	2.83517	2.47318	2.8398	2.15788	2.23297	1.84724	2.48211	2.22017	2.20246
Bhlhb9	3.36238	3.15987	2.7684	2.55569	2.5579	2.3938	2.67132	2.74007	2.98152
Bmp7	4.15235	3.84067	4.65662	4.58943	4.29627	4.53354	3.83155	3.88693	3.80518
Bst1	0.00654612	3.41177	3.16334	4.43842	4.6045	4.84253	4.87482	5.31603	5.29872
Btg1	6.35794	6.94918	6.8313	7.69622	7.33989	7.35134	7.36087	7.48776	7.09713
C1qb	6.55339	7.08063	7.60511	8.29234	8.26135	8.47259	8.42226	8.81517	9.00488
C1qc	7.18919	7.43862	7.96614	8.61819	8.47456	8.69773	8.65131	9.06382	9.23654
C5ar1	3.97807	4.10351	4.12241	4.6691	4.80653	5.25465	5.41161	5.61395	5.34438
C6	4.04722	3.27891	3.19948	4.58554	4.8024	4.29845	4.39558	5.39853	5.46904
Camp	0.00262963	0.495431	0.64856	2.25647	1.71335	2.37291	3.44252	2.8363	1.57054
Capn5	5.9897	6.3568	6.4925	6.86963	6.96728	7.07172	6.75954	6.05675	6.77363
Car13	2.4159	2.1722	2.40259	3.55914	3.17495	3.89242	3.4427	3.3841	3.39947
Casp1	2.26708	3.68307	3.86547	4.84503	4.11001	4.77893	4.3048	4.90822	4.45469
Ccdc117	3.92272	4.27417	3.89131	3.35942	3.33666	3.09729	3.25639	3.19058	3.19342
Ccl7	6.07246	5.51194	4.75478	4.64848	4.48142	4.91527	5.82133	5.79843	6.57786
Ccm2	4.67478	5.36418	5.41832	5.87471	5.90327	6.05982	5.79199	5.56764	5.85189
Ccnd2	7.77959	6.89543	7.34006	6.2856	6.3334	6.08268	6.05079	6.04143	6.13583
Ccr1	0.00626165	3.35177	3.27324	4.24586	4.10696	4.52242	4.88613	5.29914	4.7058
Cd14	0.244502	5.15753	5.25336	6.98991	6.22281	7.12508	6.67017	6.98562	6.73021
Cd163	5.28124	4.99156	5.33272	6.77599	6.37019	7.41589	7.04572	8.02382	8.27165
Cd177	0.00449606	0	0.020872	2.89136	2.3316	3.09941	4.76533	4.46363	2.78286
Cd200r1	0.00346112	2.03194	2.01921	2.50008	2.66678	2.89772	2.66678	3.15073	3.2472
Cd274	0.00305778	1.49146	1.60952	2.86447	2.02296	2.41926	2.08699	3.15815	3.12474
Cd37	5.18886	4.20861	4.10895	4.15969	4.68412	4.58565	5.04117	5.25233	5.16289
Cd38	0.00700058	3.19333	3.39338	4.56749	4.71333	5.47601	5.12304	5.85789	5.90368
Cd53	3.8869	5.51513	5.16531	5.68525	5.56641	5.98134	6.14254	6.65427	6.40768
Cd68	5.05085	5.73895	5.64703	6.26551	6.51121	7.11762	6.85466	7.4372	7.5581
Cd7	0.00304963	3.41157	3.81301	1.36031	0.723959	1.25666	2.03431	2.34086	1.93991
Cd82	5.74338	6.14381	6.06	6.71853	6.44811	6.73709	6.65675	6.7057	6.57772
Cd8b	0.00365846	1.39627	1.17514	2.53778	2.24592	3.32536	2.77157	3.32646	3.83729
Cdkn1c	4.98087	5.11398	4.66545	4.00668	3.90125	3.55871	3.96948	3.83102	3.85862
Cebpd	2.51504	5.83008	5.6437	6.86061	6.91108	6.65807	6.9898	7.24945	7.13911
Cers4	3.70042	4.24992	3.83379	3.18378	3.27175	2.93037	3.42453	3.46551	3.6361
Ces2g	3.62149	3.71718	3.85163	4.54884	4.35533	4.37387	4.04405	3.6039	3.93127
Cfb	4.15302	3.79574	5.82041	6.89888	7.13853	7.72474	7.24732	7.9256	8.3932
Cfi	0.00542094	1.68963	1.85478	4.59387	4.157	4.63385	4.2436	3.41431	3.76578
Chi3l1	4.30168	4.1825	4.59404	5.63052	6.03115	5.43217	6.37124	6.31891	5.91422
Chic2	3.54596	4.35915	4.13558	4.73698	4.46345	4.70952	4.57677	4.77079	4.65123
Chrna5	2.37172	1.99459	2.47417	1.61863	1.22221	0.830752	1.05072	1.10547	1.83517
Cib1	4.84016	6.43376	6.60523	7.32367	7.00957	7.42471	7.13104	7.02606	7.00746
Ckb	10.0171	9.55247	9.70681	9.00972	8.9439	9.09522	9.34	9.00374	9.22425
Ckm	4.83407	5.27109	5.37545	4.05586	3.94041	4.24697	3.995	4.20296	4.78821
Clca1	8.51456	8.87622	9.91781	4.29472	2.52243	3.64658	3.63621	2.13853	1.21815
Cldn15	0.00206952	1.54902	0.672904	1.90779	1.91797	2.38199	1.82496	2.38823	1.60927
Cldn2	0.00202864	0.3468	0.662345	2.49124	1.98948	2.41481	2.01809	1.96392	1.50219
Cldn4	8.25935	7.81476	7.94606	8.6719	8.81523	8.89695	8.51017	7.87446	8.46517
Clec11a	5.75045	6.04015	6.01333	4.12479	4.99427	4.85823	5.1163	5.41384	5.21843
Clec12a	0.00420307	2.58757	2.59866	3.24704	3.28043	3.21619	3.13172	3.44894	3.34185
Clec2dl1	0.00415442	2.45344	2.25894	3.51673	2.82768	3.41269	3.13702	3.34504	3.40964
Clec4a2	0.00519125	1.99681	2.62944	3.75875	3.62186	4.06942	3.88561	4.37332	4.12094
Clec4d	0.926647	2.31888	1.45575	2.7525	3.1941	3.08171	3.48725	4.33986	3.44157
Clec4e	0.913919	1.84024	1.70239	2.62017	3.26916	2.47227	3.82277	4.60148	3.42225
Cmah	0.00212687	0.952579	0.959922	2.10494	1.93854	2.33434	2.14557	2.09762	2.03491
Coa3	6.12281	6.22011	6.44662	7.13285	6.73409	6.86631	6.51939	6.26425	6.49978
Col3a1	10.6714	12.1597	11.8767	10.3992	11.2439	11.1489	11.5681	11.8339	11.6041
Commd10	3.83604	4.58584	4.64563	4.97694	4.93277	5.08597	4.87838	4.84365	4.9214
Comt	6.32542	6.70745	6.68786	7.24222	6.99615	7.25698	6.89455	6.81171	7.18344
Cox5a	7.59608	8.00428	8.09267	8.69598	8.53583	8.70394	8.59538	8.4956	8.40259
Cp	0.00728845	4.10618	3.9704	5.82259	5.1078	5.50033	5.12365	5.96906	5.89712
Cpxm2	5.48868	5.87121	5.95992	4.43816	4.9099	4.27857	4.32858	4.72235	5.1001
Cpz	5.67865	5.55855	5.5419	3.72733	4.91732	4.99736	5.32579	5.66954	5.37157
Csf2rb	0.00690515	4.39929	4.19303	4.69092	4.82394	4.89494	5.2246	5.54786	5.44243
Ctla2a	0.00757389	4.90301	5.25534	5.82316	5.81624	6.10834	5.8816	5.52381	5.81292
Ctsb	9.38644	9.45569	9.54796	9.7439	10.0988	10.2783	10.1117	10.508	10.8084
Ctsd	9.21298	8.78696	8.93405	9.4529	9.59386	9.74679	9.54036	9.20883	9.63861
Ctss	5.94783	6.60086	6.48241	7.61249	7.72839	7.8253	7.64166	8.37707	8.36762
Ctsz	6.32496	6.30617	6.195	7.50331	7.16633	7.867	7.75378	8.1749	8.25997
Cx3cl1	0.00644215	3.56716	3.70569	5.49948	4.5407	4.88983	4.69171	4.5225	4.30326
Cxadr	2.95748	3.05228	3.22952	3.71826	3.47081	3.98203	3.61017	3.45178	3.49764
Cxcl1	0.402171	2.68631	0.938079	5.03777	5.09392	4.45491	5.01184	5.37248	5.45958
Cxcl13	0.00862853	3.15042	4.41913	8.85778	7.11858	8.59242	8.62706	8.40998	9.36409
Cybb	5.98345	5.46477	5.75182	6.59319	6.61784	7.13376	6.85886	7.50018	7.62251
Cybrd1	4.36609	3.78475	3.63929	2.98115	3.18103	3.10599	3.31676	3.63374	3.62093
Cyfip2	2.90346	2.56957	2.32283	1.99953	1.91729	2.08487	2.39945	2.75644	2.19774
Cyp2d1	0.00255984	1.88335	1.6194	1.99249	2.08323	1.79457	2.25414	2.55959	2.80528
Cyp4f18	2.55346	2.67346	2.24001	2.04092	1.64148	1.9632	2.72983	2.9296	1.85574
Cyp51	4.57347	5.25609	5.12561	5.8152	5.63465	5.78247	5.73922	5.11729	5.31836
Dab2	4.8435	5.93032	5.86221	5.37642	5.41443	5.49634	5.76184	6.18954	6.08156
Dact3	6.10667	5.84248	5.74279	4.79902	5.29223	5.08444	5.25427	5.20836	5.19276
Ddah1	4.14477	5.09616	4.94311	5.46008	5.51176	5.41898	5.47411	5.25529	5.2641
Ddah2	6.54124	6.43744	6.21265	5.21836	5.61735	5.53152	5.68455	5.83416	5.85729
Degs2	4.93807	6.35715	6.33107	7.88719	6.9685	7.52779	7.38329	6.19138	6.78105
Dip2c	4.29086	3.83826	3.79495	3.06375	3.28627	2.86862	3.07755	3.06702	3.13489
Dkk2	4.4726	4.18521	4.34864	3.64859	3.25201	3.21792	3.74562	3.86095	3.68616
Dnaja4	6.08399	5.57617	5.61387	4.96514	5.11254	5.03881	5.04115	4.86824	5.16382
Dnajc22	1.69626	3.05803	2.70006	3.45309	3.48351	3.49444	3.55998	3.56381	3.29825
Dnm1	3.54986	3.49913	3.36164	2.67984	2.96221	2.65107	3.09577	3.51585	3.13922
Dpt	7.73605	8.01609	7.93807	6.84328	7.60302	6.83193	7.23484	7.76045	7.53632
Ebi3	0.00704449	3.13155	2.73889	4.41615	4.45594	5.37425	5.26552	5.84097	6.29763
Edn1	0.00310776	2.11243	1.94033	2.92579	2.68814	2.5297	2.75948	2.85395	1.76877
Elf3	7.69881	6.85414	7.02441	8.33979	7.95832	8.09441	7.82977	7.27673	7.4194
Emb	5.54898	5.62335	5.78768	6.81381	6.12337	6.84455	6.3467	6.38384	6.74999
Eno1	8.70904	8.76317	8.74113	9.3187	9.26742	9.40555	9.29958	9.05781	9.07545
Enpp3	5.63732	6.04761	5.97194	6.60628	6.51499	6.86442	6.49621	7.05874	7.10156
Epha7	2.98885	2.98594	2.42649	2.13774	2.18745	1.65898	1.97453	2.16114	2.06105
Ero1a	4.43619	4.38709	4.51999	5.07441	5.21373	5.7753	4.567	5.27335	5.39538
Etv1	2.35831	2.2723	2.11783	1.70002	1.44108	1.69579	1.77366	2.04558	1.98164
Evc2	2.11752	2.81854	2.38712	1.6224	1.75763	1.76111	1.87476	2.02477	1.76591
Evi2a	0.0042111	3.39264	3.75367	2.65215	2.35749	2.73998	3.4046	3.30522	3.01008
Evi2b	0.00420943	3.25449	3.10578	2.82355	2.46028	2.99523	3.63624	3.32585	3.23166
Fam107a	1.97517	2.25443	2.71966	2.80877	3.08166	2.98233	3.32619	3.45163	3.17112
Fam129a	7.65766	7.30348	7.52846	6.53975	6.37397	6.20043	6.54045	6.3728	6.55617
Fam25a	8.48512	8.03814	8.28608	7.55916	7.80529	6.98626	7.1864	7.57734	7.61413
Fam3d	6.53557	5.9657	6.07631	7.0019	6.86649	7.07431	6.5892	6.27037	6.80585
Fam83f	4.31101	3.94394	4.02512	4.681	4.49526	4.19749	4.03037	3.53495	3.99844
Fam84a	4.5246	4.96605	5.72845	6.10186	5.72979	6.15225	5.49139	5.17259	5.15474
Fap	3.10566	2.6444	2.16809	1.93523	2.25129	2.26102	2.9982	3.24257	2.6231
Fbln5	6.11295	6.35424	6.26342	5.32044	5.81722	5.18731	5.57208	5.88731	5.9118
Fbn1	5.60009	6.33264	6.21104	4.68929	5.52919	4.88145	5.75359	5.71307	5.56896
Fcer1g	7.57239	7.163	7.16964	7.98626	8.0635	8.60317	8.65064	9.01805	8.92009
Fcgr2a	0.00773294	4.92956	5.07645	5.82689	5.50379	6.18334	6.00852	6.53927	6.33087
Fcgr2b	0.00825925	5.22416	5.34306	6.74575	6.71272	7.48414	6.67649	7.12562	7.8078
Fez1	4.43549	3.9063	3.70718	2.56608	2.94402	3.0294	2.59555	2.99927	3.15229
Ffar4	0.00253203	1.58993	1.8157	2.4865	2.24154	2.8693	2.31564	1.60188	1.81325
Fgd1	3.45417	2.83613	2.96602	2.49472	2.28234	2.40349	2.60528	2.5412	2.49686
Fhod3	3.43868	3.56749	2.73004	2.31396	2.30144	1.99302	2.25692	2.02808	2.83124
Fkbp5	0.00727445	3.59843	4.10246	5.03054	6.06175	5.44825	5.59469	5.84735	5.47903
Flna	9.49869	9.67564	9.46296	8.83705	8.94573	8.78	8.98685	8.7108	8.92339
Fmnl1	2.57422	2.76972	2.76056	2.80286	2.63844	3.09903	3.56433	3.62527	3.29085
Fmo1	0.0038475	1.71683	2.11121	3.11244	2.51776	3.22773	2.79748	3.38619	3.62209
Fmo2	0.00557401	2.9665	3.40146	4.16462	4.06272	3.84546	3.85202	4.3822	4.48527
Fndc1	3.34063	4.68971	4.24065	2.41208	3.084	3.10832	3.96639	3.94577	3.53738
Folr2	4.88497	5.07706	5.35701	5.80822	6.05818	6.39598	6.19095	6.77791	7.05013
Fstl1	8.78892	8.3705	8.14424	7.32252	7.81495	7.59943	8.00487	8.05434	7.76045
Fth1	11.0553	11.3665	11.4216	12.3574	12.2879	13.0074	12.1696	12.759	12.9563
Furin	4.35195	5.66426	5.73835	6.22593	6.19055	6.27634	6.35557	5.93592	6.04181
Fxyd3	7.96609	8.29839	8.5005	9.43424	9.12634	9.44754	8.81923	8.60815	8.89272
Fyb	0.00476158	2.44149	2.42791	3.55824	2.96988	3.57506	3.71847	4.18399	3.86638
Gadd45b	0.00617427	3.67712	3.89517	4.32612	4.56193	4.58898	4.4677	4.69209	4.53091
Galc	2.92023	3.79065	3.83278	4.5077	4.11061	4.56082	4.14689	4.22255	4.57689
Galnt9	2.59078	2.10198	1.82246	1.43217	1.10639	0.562681	0.689667	0.900776	1.02022
Gapdh	10.1024	10.2987	10.3823	11.0791	10.8325	11.298	11.1411	10.9261	10.8871
Gata6	4.22354	3.89024	3.54521	3.06561	3.33289	3.12655	3.41084	3.61464	3.29464
Gclc	4.8172	5.52644	5.27535	6.28623	5.87405	5.91157	5.42781	5.32882	5.83603
Gcnt2	3.80995	3.40572	2.53898	3.27312	3.17175	2.9305	3.49426	3.92518	3.70484
Gcnt3	3.52326	4.17713	4.92375	5.6125	5.85421	5.95943	5.77765	4.54643	5.30958
Ghdc	0.00311903	2.12216	1.8438	2.70682	2.75223	2.45016	2.50486	2.56186	2.87383
Gimap7	0.00278738	2.20165	2.79941	1.65183	1.6637	1.59293	2.34476	3.05926	2.44368
Glis2	3.81415	3.69895	4.15248	2.71693	3.0277	2.79612	2.99588	3.37809	3.09822
Glrx	7.67994	8.45742	8.74532	9.1978	9.6967	9.75228	9.8317	8.84858	9.1722
Gltp	6.54961	7.21818	7.22025	7.60637	7.64946	7.78858	7.37339	7.25265	7.49946
Glul	7.72954	8.55532	8.44235	9.61052	9.54	9.76061	9.41612	9.78502	9.84028
Gmfg	1.63562	5.91831	5.8604	6.44236	6.62313	6.9591	7.21414	7.72313	7.389
Gng2	0.102284	3.11124	2.98457	3.10584	3.22004	3.47077	3.62945	4.03599	3.89304
Gngt2	0.00656695	4.10589	4.02041	4.5643	4.81931	5.01173	4.65025	5.10744	4.81051
Gpa33	4.47384	6.13393	6.45938	7.24268	7.08272	7.22833	6.8809	6.40335	6.95889
Gpihbp1	0.00395763	1.99534	1.72132	3.03533	2.99296	3.27404	3.15257	3.22705	3.63656
Gpm6b	4.73618	5.32147	4.89794	4.20673	4.48025	4.19858	4.48467	4.40778	4.27976
Gpr182	0.0028186	1.65676	1.80945	2.49578	2.53259	2.22622	2.77121	2.53825	2.28726
Gpr87	0.00346235	1.72492	2.10892	2.9256	2.82698	3.35254	2.89898	2.26322	2.92307
Grb7	3.39263	4.07941	3.90593	4.52285	4.57524	4.52255	4.24091	3.98601	4.0013
Grem1	6.01793	5.60426	4.80283	5.69798	5.27454	5.35402	4.98128	4.74255	4.23853
Gsap	0.00323656	1.92042	1.75761	3.18516	2.41845	2.6931	2.62207	3.01576	2.46117
Gsr	3.88421	6.19637	6.17653	7.13684	6.90073	7.13043	6.76983	6.65037	6.59264
Gsta3	0.00228571	1.39424	1.7731	2.77373	2.05813	2.56248	2.00803	0.860692	1.71627
Gstm1	8.08489	8.6583	8.45369	9.44592	9.03742	9.50671	8.5358	8.68146	8.94983
Gstm4	3.12853	4.6779	4.31428	5.0187	4.92609	5.14575	4.75645	4.83977	4.98768
Gucy1a3	3.34047	3.78655	3.5151	2.67881	2.83984	2.69742	2.83684	3.11388	3.09514
H6pd	2.21402	3.7596	3.93001	4.96872	4.35123	4.56158	4.35584	4.35182	4.33795
Has2	0.238499	2.67417	2.48986	2.27092	2.09734	1.92738	2.71554	2.73491	2.77712
Hba1	13.3414	11.8823	12.8566	10.7824	11.0131	11.1627	11.8542	12.1679	12.4482
Hbb	10.4973	9.91479	10.9766	8.98253	8.59071	9.32076	9.63842	10.2599	10.3242
Hbb-b1	6.25305	8.23591	8.8814	7.17837	7.16154	7.55625	8.15138	8.60451	8.51453
Hcst	0.00480931	3.06238	3.09249	3.24291	3.06554	3.02678	3.6246	4.10427	4.13837
Hebp2	2.13135	3.16628	3.0457	3.4596	3.48696	3.60796	3.24378	2.86913	3.39078
Hk3	0.00346849	1.50185	0.981032	2.74765	2.18395	2.90076	2.85725	3.57681	3.28833
Hmgcr	3.97834	4.02973	4.07083	4.81142	4.67742	4.60827	4.67869	4.16822	4.58468
Hmgcs2	3.75443	5.25852	4.86008	5.58116	5.53576	5.63758	5.47294	5.47522	6.2015
Hmgn3	4.73987	5.38606	5.51114	6.07479	5.82249	6.0718	5.84966	5.66208	5.50165
Hmha1	4.38108	2.95074	3.21036	2.93185	3.15812	2.90814	3.60757	3.86053	3.60075
Homez	0.00245912	1.88275	1.8026	2.59381	2.34653	2.32819	2.05367	1.77926	1.88489
Hoxb3	0.00227363	1.55449	1.62333	2.33592	2.12826	2.26399	1.89924	2.16179	1.7868
Hpgd	5.82313	5.23454	5.20584	4.40882	4.19518	4.01874	4.40766	4.17244	4.63489
Hsd17b10	6.83066	7.14009	7.26397	7.99113	7.39326	7.79421	7.40276	7.28218	7.47857
Hspa1a	4.59276	4.17887	4.20304	3.02022	3.29211	3.06291	3.03363	3.20821	3.45254
Hspa1b	5.7986	6.4265	6.29959	5.31717	5.40964	5.40757	5.32173	5.54602	5.6942
Hspb7	6.05689	5.81624	5.94308	6.61832	6.47228	6.65211	6.17714	6.10408	6.5937
Htatip2	3.08002	4.59936	4.86243	5.48951	5.48511	5.54338	5.30401	5.30869	5.13342
Htra3	6.7224	6.32529	6.00536	5.23473	5.62851	5.5271	5.62361	6.20748	6.03888
Htt	3.7677	3.53336	3.18503	2.68502	2.98953	2.86495	3.01675	3.20601	2.95357
Ica1	4.09598	5.3037	5.06702	5.52615	5.67444	5.67931	5.2103	5.28345	5.48713
Icos	0.00217751	1.47813	1.11326	1.98351	1.20018	1.72333	2.22429	2.65747	2.33826
Idh1	4.81212	6.03202	5.74305	7.65151	6.79094	6.94979	6.46531	6.37879	6.43078
Ifi30	5.15625	7.09697	7.16946	7.4118	7.51951	7.79997	8.05248	8.2741	8.53009
Ifitm1	6.75189	6.97807	6.97537	7.49101	7.57815	7.49912	7.7452	7.93005	8.03175
Igf1	7.47189	7.11905	7.12819	7.05888	7.5335	7.41903	7.6885	8.0278	8.12205
Igfbp3	6.63675	6.22413	6.68615	5.78973	5.8513	5.20308	5.67227	5.53594	5.18578
Igfbp5	7.71267	8.07187	7.79653	6.90557	7.29813	6.60185	6.57985	7.14646	7.21766
Ikbke	3.11363	3.00723	3.14894	4.46658	3.80279	4.1567	3.66345	3.66665	3.73992
Ikzf1	0.00315361	2.0366	2.34889	2.1847	2.08771	2.44598	2.83575	3.13245	2.77945
Il10	0.00312243	0	0.864543	1.59809	2.67075	2.59381	2.22358	3.18566	3.76479
Il18	0.00601225	2.61031	3.1194	3.99403	3.9205	4.25105	4.38206	5.41033	4.66135
Il1rn	5.74949	5.53096	5.46455	6.73994	6.32575	6.87567	6.55495	6.36281	6.23332
Il21r	0.14888	1.17271	1.41104	2.02044	2.52473	2.44793	2.6275	3.15962	3.03568
Ipmk	4.70084	4.04914	4.17581	3.51709	3.66803	3.55167	3.68233	3.65937	3.72352
Irak3	2.62415	3.07679	3.28503	3.97372	3.83165	4.24664	3.93174	4.39765	4.35204
Ism1	0.00377659	1.6637	1.84703	2.75613	3.41509	3.10012	2.80469	3.12049	3.44888
Itgam	0.00647581	3.3952	3.30647	4.41001	4.26838	4.90987	4.91442	5.33102	5.07424
Itgbl1	2.86457	4.65407	4.62026	2.73894	3.80495	3.65471	4.05993	4.26103	4.15522
Kcne3	0.315969	1.54663	0.990345	2.26943	1.62539	2.28336	1.66504	2.02152	2.22603
Kcnf1	3.30554	2.49794	3.23758	1.79879	1.44524	1.36728	1.71042	1.63382	2.3372
Kcnj16	4.85684	3.23388	4.42253	0.111267	0.250287	0.396296	0.350027	0.438129	0.236254
Kcnmb1	5.95662	6.67281	6.33727	5.63609	5.45787	5.54617	5.78171	5.4266	5.82081
Klhl23	4.64133	4.40065	3.97581	3.32301	3.80646	3.51569	3.54365	3.87001	3.73139
Klra1	2.36309	1.90705	1.92861	1.65842	1.022	1.0568	1.04586	1.49608	1.1173
Krt15	11.7497	10.3357	10.9646	11.7181	11.3397	11.4563	11.0708	10.2812	10.5778
Krt19	10.5768	10.132	10.6915	11.3356	10.9692	11.3783	11.1747	9.83537	10.523
Krt5	8.82931	8.36384	8.0145	8.15024	8.35759	8.4142	7.89253	6.95867	6.86763
Krtcap3	5.46614	5.47919	5.9702	6.62844	6.27337	6.61992	6.08592	5.85492	6.16102
LOC100134871	8.78819	8.88082	9.37648	7.83485	7.73613	8.19602	8.71067	9.2061	9.32574
LOC24906	2.66373	2.06358	2.12671	3.7054	3.58928	4.57596	5.03652	3.81812	4.2053
LOC287167	6.88536	5.65473	6.62608	4.69186	4.31312	5.21383	4.46268	4.91964	6.41287
LOC308990	0.00240085	1.88224	1.59288	1.64658	1.72032	2.08666	2.38674	2.6579	2.26056
LOC500959	0.00230309	1.56989	1.72793	2.29459	2.20478	2.20574	1.94793	2.02189	1.99396
LOC686120	0.00263594	1.60427	1.92639	2.15446	2.56784	2.48367	2.66806	2.18462	1.84321
LOC688459	0.00539191	2.88013	3.43483	3.6788	4.22648	4.50705	3.9969	3.3918	4.03982
LOC688869	7.0217	8.40936	8.37453	8.75133	8.86653	9.01175	8.86275	8.76335	8.82968
LOC689064	7.33515	5.92896	6.87557	5.08169	4.79199	5.492	5.9835	6.2526	6.50775
LOC691141	0.00477889	2.62366	2.508	3.24278	3.22762	3.77005	3.76596	4.0913	3.7991
Lbp	4.68432	7.20959	7.23642	8.13913	8.14853	8.36208	8.70161	8.94058	8.94979
Lcn2	7.15622	5.05193	4.37102	9.54003	8.70777	10.2956	9.34619	8.62146	10.0047
Lgals3	9.41428	9.81618	10.1222	10.5553	10.5356	10.7962	10.5414	10.1763	10.6588
Lgmn	7.21566	7.03597	6.73635	7.44694	7.73604	7.98612	8.07847	8.47633	8.5801
Lhfpl1	5.91895	2.95223	2.40363	3.34204	3.33029	3.0663	2.23016	2.73983	2.93727
Lilrb3	0.256434	1.50066	1.51992	1.53224	1.93032	1.71379	2.10103	2.67354	2.3732
Lilrb4	0.00323734	1.3441	0.795786	2.08032	2.61857	2.56461	2.9263	3.42831	3.15021
Lims2	6.26987	6.05088	6.42069	5.51829	5.69509	5.6244	5.85187	5.58884	5.71531
Lingo4	0.0545653	1.26749	0.992463	2.29154	1.86753	2.27065	1.34376	1.45417	1.65372
Liph	4.27144	3.84572	4.00717	5.09315	4.54129	5.06477	5.25445	3.94466	4.76082
Litaf	5.64209	6.61157	6.69922	7.46755	7.13513	7.49243	7.50412	7.28581	7.29681
Lrg1	5.18846	5.98975	6.29924	7.26365	7.4271	7.45884	7.73957	7.74935	7.69163
Lrrc17	0.00569492	4.30796	3.92836	3.01257	3.80932	3.71833	4.26937	4.57089	4.23381
Lrrc8a	4.06303	3.95095	4.01493	4.51377	4.65137	4.92408	3.75306	4.92248	4.57667
Lst1	0.00749129	3.5672	4.2407	5.51079	5.16338	5.94217	6.1151	5.87688	6.34503
Ltbp4	6.38955	6.19613	5.99425	5.03325	5.63967	5.01316	5.34949	5.53325	5.66916
Ly49si1	0.00184463	1.25614	1.30102	0.725968	1.22921	0.659204	1.80719	2.85091	2.33124
Ly96	0.00828037	6.43296	6.25942	7.24144	6.8223	7.27831	6.9679	6.98634	7.08533
Lyn	3.54615	4.43525	4.3031	5.24355	4.95364	5.52355	5.56504	5.80814	5.60095
Lyz2	6.68318	8.65324	8.02871	9.57554	10.3764	9.78219	10.2137	10.6805	10.3506
Maf	6.49877	5.38095	5.35776	5.15787	5.48617	5.71179	5.91287	6.51184	6.44535
Mafb	2.09391	4.54896	4.34998	5.31052	5.09074	5.327	5.6431	6.26536	6.46619
Mal2	3.59607	4.50457	4.91519	6.04873	5.303	5.87112	5.35563	5.10111	5.01726
Man1c1	2.08052	4.03524	4.08923	3.64536	4.08041	3.88633	4.13419	4.63324	4.63533
Map2k6	3.19433	2.81844	2.5341	2.09437	2.28781	2.13012	2.06185	2.48999	1.88718
Map3k6	0.00340844	2.03102	2.43494	2.88197	2.93021	2.76186	2.72182	2.78369	2.69983
Map3k7cl	3.2536	3.0263	2.70582	1.90136	2.08554	1.68158	2.084	2.3054	1.76109
Map3k8	0.00393461	1.99162	1.78447	3.03109	2.65178	3.19836	3.01017	3.57093	3.61182
Map4k1	0.00306083	2.21321	2.14743	2.17398	1.85622	2.39043	2.90907	3.03681	2.66424
Mcam	6.30419	6.59682	6.29462	5.73561	6.0844	5.53856	6.06937	6.09845	5.76759
Meis1	5.25157	4.92425	4.63862	4.37012	4.39421	4.17526	4.26011	4.36144	4.22238
Mertk	0.00523074	2.95224	2.97825	3.73025	3.46205	3.98713	3.62583	4.18276	4.40949
Mfap2	5.68475	5.88918	6.05349	4.61082	5.16323	5.11852	5.71817	5.42861	5.35421
Mgp	10.2347	10.4748	10.7739	12.0819	11.8359	12.2492	11.7345	12.1657	12.2974
Mgst1	7.12776	7.64421	7.55633	8.37991	8.24617	8.3772	7.88176	8.2494	8.39585
Mki67	3.2183	2.85758	2.72679	1.9732	2.14493	2.60865	3.33554	2.69914	2.30261
Mlph	3.80088	3.98223	4.1185	4.99337	4.59858	4.64289	4.25229	3.68782	4.30536
Mmp13	0.00266453	1.09339	0.614605	1.7014	2.31872	2.67925	3.00693	3.31464	0.540165
Mmp9	0.00493586	1.03889	0.672502	2.72368	3.04305	3.44549	4.82546	4.78779	3.2469
Mnda	0.00649754	4.28875	4.68253	3.88839	4.50317	4.18196	4.70258	5.26061	5.00931
Mrc1	4.98525	5.52445	5.31269	5.85683	5.76137	6.20539	6.20401	6.99055	6.89865
Mrvi1	5.97891	5.67346	5.41122	4.44579	4.99447	4.28054	4.65341	4.55515	4.78011
Msmo1	4.65978	5.304	5.16154	5.91318	5.57868	5.87775	5.62403	4.9438	5.62539
Mt1a	0.00876099	6.72488	7.21702	9.24507	9.61737	9.36984	9.47243	9.80953	10.3569
Mt2A	7.09624	6.86344	7.66083	10.2938	10.4307	10.8179	10.4838	11.0262	11.0626
Mtss1l	4.26134	4.58492	4.28988	3.66807	3.91318	3.71943	3.93892	3.85788	3.84633
Myc	3.38042	3.56898	3.69687	4.48533	4.30974	4.75301	4.70625	4.4505	4.80537
Mylk	9.18795	8.92879	8.91988	7.89875	8.12055	7.98584	8.10673	7.97559	8.10134
Myo1f	2.55474	3.21662	3.11031	3.48512	3.6437	3.99395	4.21647	4.41002	4.2017
Myo1g	1.64446	1.8574	1.85712	1.87509	1.73695	2.18623	2.35281	2.92912	2.65541
Myo3b	2.10389	2.1735	2.45253	2.99549	3.16125	2.85404	2.90613	1.91897	2.54056
Myocd	4.27008	3.93409	4.33936	3.42607	3.01943	3.15902	3.29103	3.23435	3.49365
Myom1	2.25685	2.56334	2.01083	1.622	1.44306	1.51745	1.28924	1.65016	1.72497
N4bp2l1	1.29864	1.73848	1.57945	2.57033	2.53192	2.6613	2.42106	3.44146	3.04032
Nabp1	4.22659	3.13894	3.07636	3.40463	3.18888	3.58595	3.6965	4.30826	4.34518
Ncam1	4.23316	4.39808	3.94671	3.2965	3.42051	3.50798	3.9197	4.01494	3.1654
Ncf1	3.97832	4.37771	4.38642	4.9572	4.94016	5.35317	5.47466	6.04372	5.50618
Ncf2	4.13165	1.95382	1.60026	1.73956	1.59616	2.15033	2.50448	2.63803	2.77314
Ncf4	0.00636052	3.37381	3.63499	4.47658	4.13284	4.78221	4.83779	5.17676	4.83212
Nefl	4.38218	3.63942	4.3419	0.614194	0.404809	0.266978	0.327533	0.844635	0.802327
Nek6	3.42814	4.13698	4.36743	4.67297	4.87742	5.0475	5.0693	5.41575	4.67402
Neu1	0.00645951	3.79831	3.94524	4.68869	4.36409	4.99839	4.51462	5.01813	4.92942
Nexn	6.62908	5.81751	5.94631	4.96643	5.28228	5.00546	5.24925	5.39587	5.05925
Nfe2l2	6.01469	6.52053	6.61302	7.10916	7.01434	7.15582	6.80755	6.78257	7.06791
Nfib	4.90844	4.7835	4.55712	4.32676	4.0649	3.98941	4.22623	4.39164	4.28086
Nfkbib	2.96633	3.7426	3.90614	4.63169	4.1484	4.50033	4.25533	4.18448	4.26994
Nkd1	5.34658	5.70366	5.59561	4.84674	4.89568	4.59458	4.9929	4.73136	4.83174
Nmbr	4.00826	3.59364	3.97447	1.82138	2.84696	2.30206	2.82495	1.94143	2.79175
Nptxr	4.69611	4.69088	4.9563	2.90055	3.233	2.61301	3.11453	3.20795	3.7864
Nqo1	3.90165	5.84536	6.34249	8.29177	7.39838	7.84733	6.58686	6.80122	6.53607
Nrg4	0.00372546	2.16219	2.18377	2.74228	2.9948	3.16994	3.09983	3.29503	2.82836
Nrxn2	3.82845	3.40439	3.3424	2.57165	2.70431	2.35809	2.96687	2.66317	2.96553
Oas1k	0.254878	1.91969	2.28369	3.66055	2.92521	3.92153	4.3783	4.24362	3.61294
Ocm2	6.81279	2.63045	3.81348	4.1152	4.48514	4.56603	3.8478	3.78386	2.54059
Olfml1	4.76483	4.67924	4.8448	3.62889	3.86594	3.39431	3.84934	4.12304	4.12062
P2ry6	0.146841	2.6177	2.57131	3.52709	3.64233	3.64637	4.04187	4.0139	4.16989
Padi1	5.09407	4.97155	5.1685	5.66256	5.75717	6.03125	5.64527	4.66251	5.37862
Padi4	0.00286254	1.51815	1.43854	2.39231	2.1261	2.45271	3.30098	2.59687	2.15292
Palm	5.84944	5.42059	5.2461	4.75847	4.98741	4.78813	4.9752	5.03045	5.11278
Pam	6.36415	6.54256	6.36233	5.72575	5.96658	5.58969	5.88662	5.94567	5.95058
Pcbd1	0.00436834	2.64857	2.83248	3.26749	3.52809	3.64596	3.50738	3.07733	3.06037
Pcdh18	3.74618	4.02516	3.37074	2.41025	2.97857	2.60858	3.01209	3.20122	3.42177
Pcolce	7.86715	8.05369	7.70125	6.60971	7.47413	7.28529	7.8148	7.99583	7.43462
Pcsk1	0.00248827	1.16208	0.778123	1.99206	2.27941	2.72814	1.85531	2.45466	2.70124
Pcsk5	0.00435514	3.35018	3.25203	2.49492	2.96891	2.89732	3.59388	3.53252	3.39499
Pdia5	3.66405	3.38913	3.40816	3.77915	4.14565	4.27212	3.45754	4.55875	4.06556
Peg3	3.40009	2.59642	2.48791	1.57657	1.45975	1.48469	2.10304	2.34947	1.53072
Per3	0.00296408	2.0151	1.98264	2.50459	2.83013	2.58624	2.05634	2.65731	2.46768
Pfkfb3	0.00554336	3.00934	2.79455	3.66427	4.19412	4.22503	3.39485	4.77273	4.38123
Pglyrp1	0.00710432	2.63009	2.06921	5.14336	4.16274	5.22173	6.54423	6.18948	4.23128
Phyhd1	0.00722787	4.30165	4.45948	5.84945	5.08825	5.51117	5.31015	5.55061	5.54116
Pid1	0.00507793	4.2161	3.61544	3.19555	3.49105	2.8696	3.72438	3.95111	3.75399
Pinlyp	7.27432	5.43839	5.70819	6.65543	6.11934	6.11431	5.66073	4.72002	5.37891
Pla1a	4.16284	4.61126	4.57869	5.25953	5.57075	5.53941	5.30979	5.71621	5.97424
Pla2g2d	4.60299	3.8685	4.04474	5.57344	5.30446	5.97834	5.84196	6.89988	6.04642
Plac8	0.00850346	6.56882	6.96444	7.39322	7.5283	7.82167	7.65496	8.42724	7.9155
Plet1	7.15441	7.05936	7.46567	9.6118	8.72624	9.40641	9.07128	7.76437	8.39004
Pllp	5.06916	4.82552	4.7025	6.79571	6.24385	6.68616	6.52329	5.45746	6.11124
Pln	5.46274	6.04166	5.97063	4.90692	5.19984	5.15997	5.1587	5.0017	4.78864
Plscr1	0.432994	3.25648	3.00221	4.51788	3.93365	4.3413	4.12844	4.71324	4.45028
Plxnd1	5.08731	5.01169	4.68836	4.52969	4.41327	4.04237	4.82811	4.67256	4.49232
Pmaip1	0.00496381	3.07621	1.68567	4.29086	3.55633	4.13696	4.02625	3.30581	3.21358
Pmm2	4.26672	5.022	5.15327	5.67158	5.51717	5.50549	5.61455	5.39385	5.272
Pnp	7.13094	7.38146	7.47294	7.90281	8.12041	8.24008	7.99993	8.24291	8.30191
Ppap2c	3.80762	4.53707	4.84146	5.05382	5.13111	5.1649	4.91549	4.40912	4.82355
Ppp1r12a	7.1213	6.91914	7.06978	6.274	6.27014	5.91646	6.18604	6.21785	6.41074
Ppp1r12b	6.12525	6.16557	6.00058	4.97247	5.50573	4.9829	5.25708	5.28086	5.35897
Prc1	6.35858	6.00145	5.88786	4.89549	4.97559	5.30436	5.8732	5.57744	5.39191
Prex1	0.129389	3.33079	3.39454	3.83733	3.70943	4.04454	4.25061	4.6667	4.56782
Prg4	0.00378995	0.889601	1.31637	2.63714	3.32292	3.64235	2.41703	2.83062	3.82448
Prkcb	5.94225	5.37683	5.45718	4.72392	4.80554	4.67366	5.14072	5.14284	5.24286
Prom2	4.69743	4.21689	4.37736	3.77139	3.95319	3.04871	3.6273	3.53127	3.7363
Prph	3.78528	2.8594	2.40121	1.68552	1.76146	1.18846	2.35265	2.20254	1.97374
Prrx2	0.0050187	3.71874	4.1811	2.83527	3.01231	3.2241	3.98297	3.76798	3.69423
Prss22	0.00702042	4.34787	4.58119	5.56648	5.52722	5.11197	5.31817	4.38773	5.21635
Ptbp2	3.58365	3.1019	3.42201	2.79255	2.89002	2.58654	2.95867	3.00172	2.66271
Ptch1	4.20116	3.8742	3.54504	3.38158	3.02649	2.67127	3.50198	3.70466	3.16221
Ptgir	0.00234785	1.73029	1.68803	1.45003	1.93497	1.94653	2.44913	2.55961	2.21066
Ptgr1	5.07865	5.05391	5.55344	6.62041	6.17222	6.99287	6.80248	6.43398	6.50629
Ptpn7	0.00244707	1.61264	2.18448	1.72656	1.33306	2.04466	2.45208	2.60697	2.39786
Ptprs	4.16786	4.23609	3.87536	3.28147	3.42551	3.38616	3.70266	3.88091	3.54304
Ptprz1	3.15238	2.76381	2.6952	4.10166	3.69933	3.80814	3.58991	3.20535	3.07899
Ptx3	4.82875	3.44278	2.76955	4.72163	5.97347	5.63687	6.25682	6.55545	6.35101
Pvrl2	4.89446	5.46013	5.66593	6.06241	5.9304	6.22784	5.97111	5.45952	5.96549
Pygl	4.82993	5.23738	5.27985	5.83834	5.81042	5.7704	5.76424	5.47699	5.55697
RGD1561149	4.1488	4.8486	4.96419	5.38726	5.34077	5.33146	5.13792	4.71237	5.27512
Rab17	0.00552288	3.48654	3.42755	4.63176	4.29928	4.12841	3.63773	3.45303	3.90226
Rab25	6.35681	7.07371	7.37526	7.86422	7.57788	7.81359	7.5017	7.04045	7.3033
Rab3il1	0.0061097	4.0574	4.2499	4.00968	4.03821	3.91664	4.40043	4.6508	4.98269
Racgap1	3.14242	3.06847	2.92157	1.86047	2.35132	2.70558	3.46386	2.86815	2.13882
Ralgds	4.48699	4.0854	3.94818	4.00006	4.38256	4.33619	4.66894	4.99933	5.3161
Ramp3	0.00622205	3.33701	3.47982	4.36789	4.57158	4.78028	4.58548	4.78511	4.69258
Rarres1	0.00764758	4.75569	4.77366	5.58608	5.58414	6.02187	5.64793	6.34015	6.53949
Rasd1	0.00404163	2.71561	2.11187	3.27317	3.62695	3.04461	3.31842	3.34961	2.22506
Rasgrp4	0.00310514	1.72809	2.14199	1.7997	2.02297	2.36799	2.91898	3.15775	3.06708
Rasl10a	0.00563519	3.24995	3.3748	4.20453	4.23479	4.5482	4.13017	4.05071	3.807
Rbm3	6.85528	7.58316	7.56783	8.45194	7.90384	8.6484	8.5006	8.78396	8.52152
Rbm38	5.02823	4.24763	4.98657	3.23035	3.47079	3.35692	3.70518	3.76047	3.8746
Rcan2	3.68333	3.75613	3.06833	2.2452	2.62052	2.28919	2.36648	2.6471	2.83932
Reep1	4.43092	4.664	4.41148	3.72807	4.13663	3.72938	3.85024	3.88695	4.00459
Reep2	4.25694	3.94759	3.88029	3.20348	3.52458	3.5557	3.52329	3.27	3.43445
Rgcc	0.00520724	2.78715	2.89871	3.31068	4.16403	4.21675	3.78413	4.23178	3.70927
Rgs16	0.00340517	2.15226	2.23914	2.64732	2.32874	2.01075	3.12244	2.82612	3.44337
Rhbg	0.00309732	1.77797	2.10737	2.96118	2.33837	2.99827	2.58658	2.32169	2.489
Rnaset2	6.45971	7.28871	7.40787	8.02888	7.96148	8.05673	7.83677	8.2054	8.1315
Rnd1	0.00284575	1.11104	1.28025	2.06509	2.20087	2.4717	2.40719	2.54531	3.41386
Rnf144a	0.0037925	3.28818	2.81659	2.34807	2.45746	2.66282	3.36537	3.15841	2.76046
Rpl10a	8.39395	9.18273	9.33207	9.8197	9.61576	9.80045	9.52783	9.54969	9.6078
Rpl13	10.1388	10.6909	10.8416	11.4209	11.1093	11.3781	11.0043	11.1512	11.2759
Rpl14	9.6194	10.6831	10.6774	11.2299	10.9755	11.1241	10.6959	10.8857	11.0181
Rpl22	9.28326	9.9709	10.125	10.5556	10.3025	10.4228	10.1632	10.3965	10.3542
Rpl27a	9.21439	9.75862	9.89631	10.7523	10.2899	10.7255	10.342	10.2016	10.5663
Rpl28	8.71411	9.12843	9.22793	9.70386	9.52885	9.73915	9.4762	9.44643	9.6335
Rpl29	9.82257	10.7373	10.8348	11.1677	11.1466	11.3046	11.0031	11.061	11.236
Rpl31	10.4477	11.303	11.3381	11.6938	11.6896	11.7636	11.5303	11.652	11.6842
Rpl32	10.5956	11.3238	11.3148	11.9821	11.588	11.7607	11.31	11.5506	11.6987
Rpl36	10.1115	11.5501	11.6906	12.1743	12.0846	12.1806	11.7964	12.0511	12.2422
Rps12	10.5623	10.9706	11.025	11.5338	11.427	11.4844	11.1835	11.4195	11.4773
Rps27	9.66355	11.5746	11.6696	12.095	12.2216	12.2769	11.86	12.0782	12.2039
Rps27a	9.09518	9.70994	9.81213	10.2457	10.109	10.2084	9.97165	10.174	10.0914
Rps28	11.3922	11.4974	11.6754	12.168	12.1725	12.2563	11.9706	12.0811	12.2578
Rps8	10.4251	11.1616	11.2721	11.6925	11.5845	11.6583	11.4076	11.5109	11.495
Rsrp1	5.79472	6.56839	5.71611	4.70456	4.8683	4.0497	5.02812	4.68936	4.22617
Rtn4rl2	0.00296417	0.4563	0.650051	2.53751	2.09482	2.49005	2.50034	3.1425	3.26966
Runx1	3.3676	4.30756	4.19023	4.91523	4.76344	4.87315	4.82906	4.66668	4.6359
S100a11	9.84824	10.0509	10.2892	11.0148	10.811	11.2129	10.9736	10.6321	10.6544
S100a4	7.79353	8.92077	8.86277	9.52274	9.94513	10.3705	9.46826	10.1073	9.83124
S100a6	11.1199	11.9957	12.0616	12.4236	12.5005	12.3287	11.9614	12.0424	12.0928
S100a8	6.58769	6.84117	6.35406	10.3933	9.86763	10.7307	12.302	11.9846	10.0074
S100a9	7.56057	6.81977	7.1688	10.3752	9.64673	10.4826	12.0844	11.9406	9.85038
S1pr3	3.37472	3.68793	3.74509	2.66609	3.27532	3.35727	3.7443	4.00059	3.88476
Sash3	0.00343155	2.74274	2.60686	2.22125	2.21588	2.5637	2.90577	3.08584	2.94835
Scn2b	4.31777	3.6376	3.59151	2.86138	2.89922	2.7836	2.6848	2.8614	2.9306
Scn7a	3.17507	2.96159	2.70965	1.78307	2.06076	1.3412	2.04652	2.24462	2.22641
Sdc1	8.19151	8.47162	8.57267	9.09056	8.9402	9.0061	8.77486	8.33958	8.76189
Selplg	0.00655267	3.96505	4.1386	4.28372	4.07772	4.70241	5.03317	5.29255	5.17056
Sema4d	1.7389	3.11665	3.04118	4.10263	3.85358	4.00921	4.01221	4.56859	3.84183
Sema4g	2.41417	3.54868	3.82078	4.27802	4.30225	4.28514	3.95499	3.80291	3.96457
Sept6	3.70669	4.3764	4.33086	3.25244	3.2288	3.45647	3.64902	3.88132	3.83765
Serpinb1a	8.02782	8.29972	8.2676	9.71184	9.00069	9.73148	9.53993	9.49496	9.15581
Serpinh1	9.6242	9.58028	9.23205	8.27943	9.16504	8.81382	9.17378	9.23688	8.71141
Sertad4	3.58618	3.39846	3.56195	2.4765	2.4686	2.47785	2.82982	2.7861	2.23073
Sfxn5	0.00229418	1.66716	1.57832	2.17549	2.16312	2.30974	2.10199	2.07036	1.83811
Sgk1	0.280626	4.76165	4.61399	6.27728	6.01848	5.49825	5.72361	5.86186	5.6538
Sgms2	0.00537696	2.35677	2.554	3.91801	3.21235	4.44879	3.81702	4.56289	4.29562
Sh3bgr	6.61018	6.41862	6.61279	5.40354	5.69107	5.46069	5.66749	5.6377	6.13334
Shh	5.56827	5.76405	5.47885	6.34188	6.23595	6.31121	5.96888	5.89538	6.03014
Shisa4	5.01731	4.42708	4.75014	4.22603	4.08016	3.9051	4.34539	4.08152	3.90216
Slamf8	0.00437653	2.52405	2.47539	3.11778	3.26744	3.08906	3.08886	3.77886	3.9159
Slc10a6	0.00612047	2.82759	2.54519	4.16165	4.27324	4.60208	4.26185	4.92447	5.24902
Slc11a1	0.00618497	2.0566	2.17495	4.29747	4.09434	5.06705	4.11448	5.16242	5.14238
Slc13a3	0.00404597	0.79809	1.58899	2.92003	2.55258	3.31387	2.9612	3.58981	4.18033
Slc25a10	4.71309	5.42033	5.70853	6.44461	6.2116	6.48991	6.12829	5.88006	5.97401
Slc2a1	2.12706	4.50401	4.63938	5.12614	5.26496	5.3384	4.82013	5.03645	5.04894
Slc35g1	4.12719	4.57404	4.6857	5.38006	5.3115	5.44039	5.11154	4.72242	5.22981
Slc39a14	2.80242	3.8936	3.43952	4.2791	4.77208	4.61363	4.82016	5.23989	4.91115
Slc40a1	3.9348	4.16354	4.10592	2.65045	3.04951	2.5838	3.24942	3.2156	3.03661
Slc43a3	0.00566272	1.69713	2.60927	4.26686	3.72511	4.2343	3.68811	4.69396	4.94562
Slc6a6	3.69416	3.45359	3.27443	3.28736	3.41601	3.68523	4.10699	4.39843	4.12979
Slc7a11	2.3849	2.20105	2.27914	4.61933	3.49809	4.10627	3.6898	3.2584	2.96453
Slc8a2	3.36331	2.9628	2.81563	2.45581	2.48217	2.20665	2.54822	2.44963	2.73222
Slpi	0.0086724	5.63434	5.60304	8.33115	8.35372	9.14089	7.91418	9.68692	9.14366
Slpil2	0.00823204	4.36409	3.81557	6.96075	6.88417	7.6837	6.51559	8.23494	4.13147
Smarca1	2.2337	2.29464	2.03063	1.35096	1.21815	1.28526	1.57053	1.56356	1.55696
Smarcd3	3.82356	3.79409	3.69723	3.10901	3.18903	3.08822	3.15674	3.11738	3.10105
Smpdl3a	4.40343	5.87707	5.72079	6.78675	6.82113	7.10327	7.0624	7.32925	7.67699
Smtn	7.94277	7.67968	7.74483	7.09421	7.2544	7.0822	7.18741	7.07688	7.37207
Sncg	7.34338	6.58063	6.41671	5.34654	5.79146	5.3988	5.80396	5.9926	6.45465
Socs3	2.72175	5.04879	4.70333	5.48827	5.94758	6.13814	6.72002	6.38706	7.30768
Sod2	4.65714	6.33421	6.21337	8.3612	7.59953	8.19669	7.85056	8.47456	8.22171
Sparcl1	8.45221	8.60218	8.3621	7.80374	7.89498	7.33692	7.75569	7.78462	8.27935
Spi1	0.0073545	4.63075	4.89118	5.19758	4.92958	5.56087	5.73375	5.89877	5.94069
Spon2	7.37875	6.20866	6.27715	3.48032	4.1275	3.28864	3.89902	4.16513	4.0009
Sqle	3.73808	4.43679	4.29154	4.86251	4.62093	4.96721	4.84401	4.04635	4.64797
Srsf5	5.82249	6.85105	6.56948	7.31319	7.22873	7.29091	6.86301	6.90023	7.15356
Ssbp4	4.80759	5.43038	5.44581	5.98922	5.76299	5.97043	5.91021	5.83379	5.93939
Sspn	4.61511	4.68921	4.42452	3.95183	4.00993	3.61534	3.77732	3.92838	4.10636
St3gal4	5.74191	5.56512	5.43426	4.77243	4.98179	4.85824	5.10274	5.42546	5.16907
St6galnac2	5.37984	5.63555	5.9103	7.13231	6.56968	7.05755	6.23824	6.41827	6.60028
Stap2	0.00577064	3.28632	3.61982	4.83098	4.05507	4.49435	4.1294	3.90154	3.88903
Stard3	4.61691	4.9475	5.13975	5.96782	5.29074	5.80674	5.58402	5.36169	5.48917
Steap1	0.00539276	2.86822	2.48025	3.748	3.91269	4.29958	3.79067	4.35253	4.32514
Steap4	4.13646	5.09954	5.22931	6.67731	6.33347	6.16313	6.50159	7.01885	6.65337
Stk39	4.35057	4.62145	4.72987	5.5864	5.21105	5.40256	5.14001	5.00079	4.89139
Styxl1	0.00316902	2.47875	2.88663	2.98064	2.91426	2.50217	2.02932	2.09206	2.0465
Sult1a1	0.00647709	3.21239	3.53412	5.1299	4.68287	4.51215	4.577	5.01954	5.11269
Sult1b1	0.0048852	2.96125	2.56034	3.70338	3.94986	4.07623	4.14754	3.50988	2.25847
Susd3	0.0037924	1.86213	1.70669	2.58305	2.93889	3.16615	3.13588	3.29627	3.53392
Synm	7.75549	7.37375	7.47164	6.36188	6.68073	6.35775	6.59626	6.61601	6.75702
Synpo2	8.02128	8.47235	8.53673	7.82541	7.7247	7.72573	7.84989	7.71358	8.076
Syt8	6.0096	6.10156	6.34792	7.06718	7.13502	6.87048	6.48095	6.0861	6.87898
Tacc3	0.00477196	3.5371	3.35856	2.8729	3.15643	3.37896	3.89446	3.84119	3.44996
Tacr1	4.07204	3.57721	3.75244	3.07808	3.4423	2.86903	3.20928	3.39904	2.98367
Tacr2	3.6017	4.15569	4.20634	3.10296	3.4682	3.17863	3.2825	3.13179	3.32532
Tbc1d2	2.66797	3.09225	3.2651	3.81164	3.48041	3.62334	3.12562	2.62776	3.61256
Tbx5	0.0035409	2.68799	3.6069	2.24121	2.19204	1.75146	2.70389	2.79094	3.21725
Tc2n	4.45174	5.29396	5.29552	6.06727	5.78944	5.8335	5.77279	5.63728	5.65164
Tcn2	5.37159	6.13561	6.13586	6.50998	6.64274	6.63987	6.61328	6.58991	6.878
Tek	5.05371	4.46658	4.59492	4.10325	4.09546	3.66223	4.2302	4.02395	3.87097
Tf	6.56389	6.72565	6.51265	7.93792	7.89137	8.0608	8.26073	8.30887	8.38949
Tfpi2	0.00411101	1.74181	1.48976	2.08312	3.06108	3.30581	2.70438	3.71522	4.28784
Tgm1	0.00341453	1.34512	1.15243	2.85065	2.06929	2.9769	3.45268	3.48015	2.38209
Themis2	4.17049	1.99317	2.58695	2.24812	2.3026	2.52315	2.90165	3.25946	3.21862
Thra	5.64991	5.3343	5.20021	4.4661	4.7522	4.36775	4.81287	4.75024	4.67129
Tifa	0.00651915	4.09416	3.89287	4.32778	4.45152	4.65086	4.79401	5.14524	5.23539
Timp4	0.002536	1.35461	1.24049	2.38891	2.50163	2.27153	2.2228	2.2038	2.54219
Tlr1	0.00265791	1.46659	1.23992	2.48306	1.833	2.47168	2.41123	2.88166	2.36071
Tlr2	3.72705	3.77642	3.66807	4.39424	4.12604	4.82981	4.99968	5.13537	5.19899
Tmbim4	5.21744	5.8673	5.84662	6.37623	6.09526	6.36069	6.021	6.15362	6.24314
Tmc4	4.10779	5.4522	5.78995	6.42728	6.16771	6.30596	6.05001	5.55688	5.82428
Tmem40	1.08584	2.71364	3.07504	3.77903	3.81906	3.60489	3.50487	3.19635	3.29753
Tmem47	5.37106	5.67865	5.39747	4.7778	4.88457	4.63541	4.89487	4.93749	4.69631
Tmem50b	5.20272	5.56623	5.72924	6.28083	5.91613	6.25507	6.09514	5.79763	5.83983
Tmprss11g	0.00549703	2.3321	2.84298	4.89731	3.49519	4.78491	4.14753	3.28607	3.65068
Tmprss2	5.69812	6.25336	6.40297	7.03482	6.71082	6.69549	6.28506	5.9057	6.41591
Tnfaip8l2	4.59793	4.78619	4.79401	5.14019	5.25828	5.61516	5.45168	6.07714	6.12137
Tnfrsf1b	0.00530519	3.17812	3.17309	3.8769	3.7551	3.88631	3.62431	4.36095	4.09807
Tnfrsf21	5.61443	6.17601	6.47709	6.97126	6.69983	6.95872	6.63979	6.34887	6.70312
Tnfsf13	3.91658	3.56609	3.55481	4.49371	4.25136	4.53362	4.31285	4.48697	4.96765
Tnfsf9	0.00185083	1.31155	1.73305	1.08004	1.40151	1.5986	1.93861	2.09699	2.1891
Tnip1	4.30257	5.47432	5.14481	5.84647	5.64691	5.87701	5.73226	6.08763	5.93693
Tppp3	6.10948	6.87433	6.55806	4.52245	5.61028	5.39844	5.99741	5.80974	5.89625
Tprn	3.89629	2.93689	2.92014	3.81487	3.31742	3.37183	3.07269	2.82927	2.81154
Trem1	0.00552596	1.82187	1.59194	4.66216	3.73591	4.17949	3.96253	4.7076	4.12159
Tspan13	7.04075	7.51932	7.79951	8.33124	7.96318	8.20894	7.98275	7.64213	7.8139
Tspan9	5.83806	5.70253	5.6207	5.05818	5.28296	4.91118	5.191	4.96421	5.09406
Tspo	1.29462	7.18057	7.24838	8.1773	8.04657	8.38115	8.25292	8.325	8.29407
Tuft1	0.00404398	2.82882	2.71185	3.35076	3.31787	3.53696	3.11341	2.50101	2.66038
Twf1	4.81214	5.62754	5.49425	6.28609	6.04157	6.26347	6.18319	6.35882	6.21633
Txn1	9.18718	10.4926	10.6157	11.3721	11.0941	11.4723	11.0989	11.255	11.2222
Txnrd1	4.27514	4.69511	4.68928	5.38623	5.03307	5.2758	5.20653	5.4134	5.15767
Tyrobp	0.00843178	6.50415	6.2685	7.0354	7.09353	7.42001	7.77751	7.99293	7.90668
Uba52	10.0956	10.5596	10.6443	11.0175	11.0455	11.1218	10.8447	10.8701	11.0978
Ubb	8.79531	9.58533	9.5853	10.2927	10.1009	10.0088	9.76259	10.2476	9.5927
Ucp2	8.38338	8.1062	8.44898	8.83673	8.76689	9.25717	9.06032	8.99377	8.82682
Ugt1a7c	5.44724	6.62841	5.89017	8.33406	7.53336	7.83348	7.7932	7.42204	7.50033
Upk3bl	5.20771	5.43359	5.77726	6.16481	6.63549	6.43947	6.75683	6.04597	5.73823
Upp1	0.00800119	4.9828	5.13738	6.47746	6.07549	6.65605	6.27333	6.954	6.86021
Vcl	6.92787	6.70063	6.74084	5.81556	6.07303	5.78666	6.39219	6.04204	6.11259
Vps36	4.64369	5.3185	5.23832	5.70424	5.54799	5.83964	5.52509	5.50419	5.49735
Vsig4	0.00693676	0.546334	1.36773	5.56052	5.31548	5.30531	4.60363	5.17937	6.02064
Was	0.00549147	3.62964	3.40284	3.58275	3.51064	3.79102	4.25011	4.5787	4.12343
Wbscr27	3.64512	4.12956	3.87224	4.94781	4.51568	5.06818	4.63583	4.30341	4.34594
Wdr6	5.30797	5.13135	4.59882	4.33643	4.41857	4.2322	4.3809	4.28086	4.50539
Wdr72	0.00276482	1.61551	1.99632	2.85568	2.23728	2.77794	2.3487	1.98826	2.16085
Wnk2	2.68129	3.30922	2.96637	1.62105	2.01826	1.5092	2.13749	1.97341	1.9736
Zbtb16	0.15654	2.07192	1.56068	3.4645	3.90538	3.46566	3.74462	3.42968	3.46296
Zfat	3.11076	2.69716	2.81624	3.29258	3.679	3.75169	3.41397	3.8135	4.24386
Zfp521	3.06558	2.76396	2.70567	2.35426	2.4261	1.92606	2.46593	2.68328	2.45253

[truncated: 44 more sheets: Figure 1F, Figure 1G, Figure 1H, Figure 1I, Figure 2C, Figure 2E, Figure 2F, Figure 2H, Figure 2I, Figure 3D, Figure 3E, Figure 3F, Figure 3G, Figure 4A, Figure 4B, Figure S1A, Figure S1B, Figure S1D, Figure S1E, Figure S1F …]
